# Supplementary material for: Prevalence, causes and outcomes of hospital admissions in Mongolia: a national registry-based descriptive analysis
Source: Lancet Reg Health West Pac. 2025 Jan 20;55:101470. doi: 10.1016/j.lanwpc.2025.101470 (PMC11831123; doi:10.1016/j.lanwpc.2025.101470)
Supplement: Supplementary Figures and Tables [file mmc2.zip]

Archive with 1 entries (1 files):
- Electronic Supplementary Material.odt
