# Supplementary material for: Prevalence, causes and outcomes of hospital admissions in Mongolia: a national registry-based descriptive analysis
Source: Lancet Reg Health West Pac. 2025 Jan 20;55:101470. doi: 10.1016/j.lanwpc.2025.101470 (PMC11831123; doi:10.1016/j.lanwpc.2025.101470)
Supplement: Supplementary Figures and Tables [file mmc2.zip › Electronic Supplementary Material.odt]

Electronic Supplementary Material to:
Prevalence, Causes and Outcomes of Hospital Admissions in Mongolia: A National Registry-based Descriptive Analysis

Altanchimeg Sainbayar, MD1,2; Prof. Ganbold Lundeg, MD1; Naranpurev Mendsaikhan, MD1,2; Prof. Jens Meier, MD3; Martin W. Dünser, MD3

1, Department of Critical Care and Anesthesia, Mongolian National University of Medical Sciences, Ulaanbaatar, Mongolia; 2, Intensive Care Unit, Mongolia Japan Hospital, Ulaanbaatar, Mongolia; 3, Department of Anesthesiology and Intensive Care Medicine, Kepler University Hospital and Johannes Kepler University, Linz, Austria

Table of Contents

Electronic Supplementary Material Table E1. ………………………………………………………………………………………………………………………………………………………………………….…3
Electronic Supplementary Material Table E2. ………………………………………………………………………………………………………………………………………………………………………….…5
Electronic Supplementary Material Table E3. ………………………………………………………………………………………………………………………………………………………………………….…9
Electronic Supplementary Material Table E4. ………………………………………………………………………………………………………………………………………………………………………….…13
Electronic Supplementary Material Table E5. ………………………………………………………………………………………………………………………………………………………………………….…15
Electronic Supplementary Material Table E6. ………………………………………………………………………………………………………………………………………………………………………….…17
Electronic Supplementary Material Figure E1. ....……………………………………………………………………………………………………………………………………………………………………….19
Electronic Supplementary Material Figure E2. ....……………………………………………………………………………………………………………………………………………………………………….20
Electronic Supplementary Material Figure E3. ....……………………………………………………………………………………………………………………………………………………………………….21
Electronic Supplementary Material Figure E4. ....……………………………………………………………………………………………………………………………………………………………………….22
Electronic Supplementary Material Figure E5. ....……………………………………………………………………………………………………………………………………………………………………….23
Electronic Supplementary Material Table E1. The twenty most common main diagnoses in patients categorized by the levels of admission hospitals.
Level I

Level II

Level III
n=572,301

n=2,302,244

n=574,538
1
Chronic tubulo-interstitial nephritis
 79,320 (13·9%)

1
COVID-19
189,795
(8·2%)

1
COVID-19
34,432
(6%)
2
COVID-19
75,182
(13·1%)

2
Chronic tubulo-interstitial nephritis
134,951
(5·9%)

2
Cholelithiasis
18,191
(3·2%)
3
Chronic ischaemic heart disease
26,695
(4·7%)

3
Chronic arterial hypertension
60,283
(2·6%)

3
Liver and bile duct malignancy
16,580
(2·9%)
4
Nerve roots/plexus disorders
21,976
(3·8%)

4
Nerve root/plexus disorders
50,848
(2·2%)

4
Chronic tubulo-interstitial nephritis
15,999
(2·8%)
5
Hypertensive heart disease
19,112
(3·3%)

5
Lower back pain
42,347 
(1·8%)

5
Chronic arterial hypertension
11,270
(2%)
6
Lower respiratory tract infections
16,378
(2·9%)

6
Chronic ischaemic heart disease
41,520
(1·8%)

6
Complications of pregnancy termination
10,672
(1·9%)
7
Polyosteoarthritis
14,898
(2·6%)

7
Diabetes mellitus type II
38,618
(1·7%)

7
Other cerebrovascular diseases
9,645
(1·7%)
8
Chronic arterial hypertension
14,533
(2·5%)

8
Other cerebrovascular diseases
37,693
(1·6%)

8
Liver fibrosis or cirrhosis
9,479 
(1·6%)
9
Lower back pain
12,462
(2·2%)

9
Liver fibrosis or cirrhosis
33,919
(1·5%)

9
Diabetes mellitus type II
8,885
(1·5%)
10
Sequelae of cerebrovascular disease
10,129 
(1·8%)

10
Cholelithiasis
33,703
(1·5%)

10
Malignancy of the stomach
8,183
(1·4%)
11
Other headache syndromes
9,256
(1·6%)

11
False/premature labour
31,548
(1·4%)

11
Acute appendicitis
8,085
(1·4%)
12
Angina pectoris
8,521
(1·5%)

12
Lower respiratory tract infections
31,536
(1·4%)

12
Age-related cataract
7,918
(1·4%)
13
Gastritis and duodenitis
8,479
(1·5%)

13
Other headache syndromes
30,265
(1·3%)

13
Other and unspecified disorders of the nose and nasal sinuses
7,232
(1·3%)
14
Other diseases of the liver
6,810
(1·2%)

14
Sequelae of cerebrovascular disease
29,503
(1·3%)

14
Knee osteoarthritis
6,809
(1·2%)
15
Chronic hepatitis
6,586
(1·2%)

15
Alcohol-related disorders
29,273
(1·3%)

15
Nerve root/plexus disorders
6,597
(1·1%)
16
Other arthritis
6,510
(1·1%)

16
Complications of pregnancy termination
28,970
(1·3%)

16
Fractures of the lower leg including the ankle
6,218
(1·1%)
17
Dystonia
6,392
(1·1%)

17
Angina pectoris
27,109
(1·2%)

17
Intracranial injury
6,044
(1·1%)
18
Knee osteoarthritis
6,281
(1·1%)

18
Acute appendicitis
26,056
(1·1%)

18
Lower back pain
5,787
(1%)
19
Other inflammatory liver diseases
6,127
(1·1%)

19
Gastritis and duodenitis
23,123
(1%)

19
Lower respiratory tract infections
5,406
(0·9%)
20
Other diseases of the pancreas
5,759
(1%)

20
Chronic hepatitis
22,644
(1%)

20
Angina pectoris
5,381
(0·9%)

COVID-19, corona virus disease 2019.

Electronic Supplementary Material Table E2. The twenty most common main diagnoses in patients categorized by their region of residence.
Centre

North

South
n=290,702

n=685,559

n=244,894
1
COVID-19
27,079
(9·3%)

1
Chronic tubulo-interstitial nephritis
64,683
(9·4%)

1
COVID-19
28,349
(11·6%)
2
Chronic tubulo-interstitial nephritis
22,866
(7·9%)

2
COVID-19
58,407
(8·5%)

2
Chronic tubulo-interstitial nephritis
21,994
(9%)
3
Chronic ischaemic heart disease
8,068
(2·8%)

3
Chronic ischaemic heart disease
20,749
(3%)

3
Chronic ischaemic heart disease
6,763
(2·8%)
4
Nerve root/plexus disorders
7,556
(2·6%)

4
Hypertensive heart disease
18,479
(2·7%)

4
Hypertensive heart disease
5,976
(2·4%)
5
Hypertensive heart disease
6,795
(2·3%)

5
Chronic arterial hypertension
17,748
(2·6%)

5
Nerve root/plexus disorders
5,447
(2·2%)
6
Lower respiratory tract infections
5,679
(2%)

6
Angina pectoris
15,296
(2·2%)

6
Lower respiratory tract infections
5,364
(2·2%)
7
Chronic arterial hypertension
5,036
(1·7%)

7
Nerve root/plexus disorders
12,673
(1·8%)

7
Chronic arterial hypertension
4,435
(1·8%)
8
Other cerebrovascular diseases
4,620
(1·6%)

8
Lower back pain
10,779
(1·6%)

8
Other cerebrovascular diseases
4,410
(1·8%)
9
Lower back pain
4,274
(1·5%) 

9
Diabetes mellitus type II
10,208
(1·5%)

9
Cholelithiasis
3,322
(1·4%)
10
Sequelae of cerebrovascular disease
4,258
(1·5%)

10
Cholelithiasis
9,600
(1·4%)

10
Gastritis and duodenitis
3,281
(1·3%)
11
Cholelithiasis
4,220
(1·5%)

11
Other cerebrovascular diseases
9,250
(1·3%)

11
Lower back pain
3,018
(1·2%)
12
Liver fibrosis or cirrhosis
3,479
(1·2%)

12
Lower respiratory tract infections
9,240
(1·3%)

12
Other headache syndromes
3,010
(1·2%)
13
Angina pectoris
3,382
(1·2%)

13
Sequelae of cerebrovascular disease
8,365
(1·2%)

13
Other diseases of the pancreas
2,958
(1·2%)
14
Acute appendicitis
3,330
(1·1%)

14
Liver fibrosis or cirrhosis
8,003
(1·2%)

14
Liver and bile duct malignancy
2,873
(1·2%)
15
Other headache syndromes
3,325
(1·1%)

15
Other headache syndromes
7,985
(1·2%)

15
Acute appendicitis
2,796
(1·1%)
16
Diabetes mellitus type II
3,170
(1·1%)

16
Liver and bile duct malignancy
7,647
(1·1%)

16
Polyosteoarthritis
2,695
(1·1%)
17
Liver and bile duct malignancy
3,083
(1·1%)

17
Acute appendicitis
7,203
(1·1%)

17
Angina pectoris
2,646
(1·1%)
18
Skin abscess, furuncle and carbuncle
3,018
(1%)

18
Other diseases of the pancreas
6,258
(0·9%)

18
Sequelae of cerebrovascular disease
2,383
(1%)
19
Complications of pregnancy termination
2,970 
(1%)

19
Gastritis and duodenitis
5,773
(0·8%)

19
Liver fibrosis or cirrhosis
2,381
(1%)
20
Polyosteoarthritis
2,922 
(1%)

20
Alcohol-related disorders
5,586
(0·8%)

20
Skin abscess, furuncle and carbuncle
2,311
(0·9%)


East

West

Ulaanbaatar
n=239,201

n=397,877

n=1,468,491
1
COVID-19
23,642
(9·9%)

1
Chronic tubulo-interstitial nephritis
37,138
(9·3%)

1
COVID-19
128,656
(8·8%)
2
Chronic tubulo-interstitial nephritis
14,012
(5·9%)

2
COVID-19
24,138
(6·1%)

2
Chronic tubulo-interstitial nephritis
65,105
(4·4%)
3
Nerve root/plexus disorders
7,710
(3·2%)

3
Chronic arterial hypertension
13,074
(3·3%)

3
Chronic arterial hypertension
40,078
(2·7%)
4
Lower back pain
5,545
(2·3%)

4
Lower back pain
11,308
(2·8%)

4
Nerve root/plexus disorders
36,827
(2·5%)
5
Chronic ischaemic heart disease
4,949
(2·1%)

5
Hypertensive heart disease
10,885
(2·7%)

5
Complications of pregnancy termination
27,701
(1·9%)
6
Chronic arterial hypertension
4,684
(2%)

6
Other headache syndromes
10,133
(2·5%)

6
Diabetes mellitus type II
27,676
(1·9%)
7
Lower respiratory tract infections
4,181
(1·7%)

7
Chronic ischaemic heart disease
9,613
(2·4%)

7
Cholelithiasis
27,368
(1·9%)
8
Hypertensive heart disease
4,017
(1·7%)

8
Lower respiratory tract infections
8,244
(2·1%)

8
Chronic ischaemic heart disease
26,845
(1·8%)
9
Other headache syndromes
3,903
(1·6%)

9
Nerve root/plexus disorders
7,781
(2%)

9
Liver fibrosis or cirrhosis
25,912
(1·8%)
10
Angina pectoris
3,795
(1·6%)

10
Cholecystitis
6,808
(1·7%)

10
Hypertensive heart disease
24,825
(1·7%)
11
Liver and bile duct malignancy
3,719
(1·6%)

11
Sequelae of cerebrovascular disease
6,184
(1·6%)

11
Lower back pain
22,791
(1·6%)
12
Cholelithiasis
3,631
(1·5%)

12
False/premature labour
5,723
(1·4%)

12
False/premature labour
22,524
(1·5%)
13
Liver fibrosis or cirrhosis
3,491
(1·5%)

13
Other cerebrovascular diseases
5,612
(1·4%)

13
Other cerebrovascular diseases
22,264
(1·5%)
14
Brucellosis
3,424
(1·4%)

14
Acute appendicitis
5,020
(1·3%)

14
Alcohol-related disorders
18,551
(1·3%)
15
Other cerebrovascular diseases
 3,065
(1·3%)

15
Angina pectoris
4,629
(1·2%)

15
Dystonia
17,789
(1·2%)
16
Other arthritis
2,926
(1·2%)

16
Cholelithiasis
4,237
(1·1%)

16
Lower respiratory tract infections
17,762
(1·2%)
17
Sequelae of cerebrovascular disease
2,806
(1·2%)

17
Knee osteoarthritis
4,077
(1%)

17
Sequelae of cerebrovascular disease
17,205
(1·2%)
18
Knee osteoarthritis
2,742
(1·1%)

18
Gastritis and duodenitis
4,012
(1%)

18
Chronic hepatitis
17,063
(1·1%)
19
Gastritis and duodenitis
2,680
(1·1%)

19
Liver fibrosis and cirrhosis
3,985
(1%)

19
Liver and bile duct malignancy
15,610
(1·1%)
20
Polyosteoarthritis
2,619
(1·1%)

20
Liver and bile duct malignancy
 3,717
(0·9%)

20
Gastritis and duodenitis
15,030
(1%)

COVID-19, corona virus disease 2019.

Electronic Supplementary Material Table E3. The twenty most common main diagnoses in patients categorized by the season of admission.
Winter

Spring

Summer
n=805,456

n=886,535

n=827,535
1
Chronic tubulo-interstitial nephritis
59,766
(7·4%)

1
Chronic tubulo-interstitial nephritis
66,487
(7·5%)

1
COVID-19
93,722
(11·3%)
2
COVID-19
44,692
(5·5%)

2
COVID-19
27,029
(3%)

2
Chronic tubulo-interstitial nephritis
51,675
(6·2%)
3
Chronic arterial hypertension
22,336
(2·8%)

3
Chronic arterial hypertension
26,988
(3%)

3
Nerve root/plexus disorders
18,957
(2·3%)
4
Chronic ischaemic heart disease
20,809
(2·6%)

4
Chronic ischaemic heart disease
23,285
(2·6%)

4
Chronic arterial hypertension
16,959
(2%)
5
Lower respiratory tract infections
19,683
(2·4%)

5
Nerve root/plexus disorders
22,057
(2·5%)

5
Hypertensive heart disease
16,668
(2%)
6
Nerve root/plexus disorders
19,208
(2·4%)

6
Hypertensive heart disease
 21,092
(2·4%)

6
Lower back pain
14,289
(1·7%)
7
Hypertensive heart disease
16,544
(2·1%)

7
Lower back pain
16,513
(1·9%)

7
Cholelithiasis
13,135
(1·6%)
8
Lower back pain
14,849
(1·8%)

8
Diabetes mellitus type II
15,008
(1·7%)

8
Other cerebrovascular diseases
12,165
(1·5%)
9
Cholelithiasis
12,543
(1·6%)

9
Cholelithiasis
14,824
(1·7%)

9
Diabetes mellitus type II
11,816
(1·4%)
10
Angina pectoris
11,717
(1·5%)

10
Other cerebrovascular diseases
14,776
(1·7%)

10
Liver fibrosis or cirrhosis
11,340
(1·4%)
11
Other cerebrovascular diseases
11,654
(1·4%)

11
Liver fibrosis or cirrhosis
13,608
(1·5%)

11
Complications of pregnancy termination
10,206
(1·2%)
12
Diabetes mellitus type II
11,566
(1·4%)

12
Lower respiratory tract infections
12,994
(1·5%)

12
Sequelae of cerebrovascular disease
10,003
(1·2%)
13
Liver fibrosis or cirrhosis
11,565
(1·4%)

13
Angina pectoris
11,855
(1·3%)

13
Other headache syndromes
9,789
(1·2%)
14
Other headache syndromes
10,890
(1·4%)

14
Sequelae of cerebrovascular disease
11,832
(1·3%)

14
False/premature labour
9,710
(1·2%)
15
False/premature labour
9,918
(1·2%)

15
Other headache syndromes
11,822
(1·3%)

15
Acute appendicitis
9,495
(1·1%)
16
Sequelae of cerebrovascular disease
9,425
(1·2%)

16
Complications of pregnancy termination
10,967
(1·2%)

16
Angina pectoris
8,669
(1%)
17
Complications of pregnancy termination
9,406
(1·2%)

17
False/premature labour
10,467
(1·2%)

17
Liver and bile duct malignancy
8,652
(1%)
18
Liver and bile duct malignancy
8,731
(1·1%)

18
Liver and bile duct malignancy
10,171
(1·1%)

18
Gastritis and duodenitis
8,608 
(1%)
19
Acute appendicitis
8,697
(1·1%)

19
Acute appendicitis
9,610
(1·1%)

19
Lower respiratory tract infections
8,243
(1%)
20
Gastritis and duodenitis
8,417
(1%)

20
Gastritis and duodenitis
9,264
(1%)

20
Other diseases of the pancreas
 7,976
(1%)


Autumn
n=929,557
1
COVID-19
133,966
(14·4%)
2
Chronic tubulo-interstitial nephritis
52,511
(5·6%)
3
Hypertensive heart disease
19,293
(2·1%)
4
Nerve root/plexus disorders
19,119
(2·1%)
5
Chronic ischaemic heart disease
19,018
(2%)
6
Chronic arterial hypertension
18,633
(2%)
7
Lower back pain
14,963
(1·6%)
8
Cholelithiasis
13,791
(1·5%)
9
Other cerebrovascular diseases
13,349
(1·4%)
10
Diabetes mellitus type II
13,269
(1·4%)
11
Liver fibrosis or cirrhosis
12,562
(1·4%)
12
Lower respiratory tract infections
12,412
(1·3%)
13
Sequelae of cerebrovascular disease
11,396
(1·2%)
14
Other headache syndromes
10,276
(1·1%)
15
False/premature labour
10,134
(1·1%)
16
Complications of pregnancy termination
9,986
(1·1%)
17
Liver and bile duct malignancy
9,824
(1·1%)
18
Angina pectoris
8,782
(0·9%)
19
Knee osteoarthritis
8,558
(0·9%)
20
Alcohol-related disorders
8,507
(0·9%)

COVID-19, corona virus disease 2019.

Electronic Supplementary Material Table E4. The twenty most common main diagnoses in patients categorized by the type of the admission hospital.
Public Hospitals

Private Hospitals
n=2,563,091

n=885,944
1
COVID-19
271,348 (10·5%)

1
Chronic tubulo-interstitial nephritis
72,025 (8·1%)
2
Chronic tubulo-interstitial nephritis
158,414 (6·2%)

2
COVID-19
28,061 (3·2%)
3
Chronic ischaemic heart disease
64,969 (2·5%)

3
Lower back pain
25,693 (2·9%)
4
Chronic arterial hypertension
64,459 (2·5%)

4
Chronic arterial hypertension
21,754 (2·5%)
5
Nerve root/plexus disorders
59,139 (2·3%)

5
Hypertensive heart disease
20,800 (2·3%)
6
Hypertensive heart disease
52,797 (1·2%)

6
Nerve root/plexus disorders
20,202 (2·3%)
7
Lower respiratory tract infections
47,540 (1·9%)

7
Chronic ischaemic heart disease
15,102 (1·7%)
8
Cholelithiasis
43,642 (1·7%)

8
Angina pectoris
14,578 (1·6%)
9
Diabetes mellitus type II
39,945 (1·6%)

9
Other cerebrovascular diseases
13,417 (1·5%)
10
Liver fibrosis or cirrhosis
38,560 (1·5%)

10
Knee osteoarthritis
12,663 (1·4%)
11
Other cerebrovascular diseases
38,527 (1·5%)

11
Other headache syndromes
12,004 (1·4%)
12
False/premature labour
38,509 (1·5%)

12
Gastritis and duodenitis
11,900 (1·3%)
13
Complications of pregnancy termination
34,938 (1·4%)

13
Diabetes mellitus type II
11,714 (1·3%)
14
Lower back pain
34,921 (1·4%)

14
Spondylosis
11,139 (1·3%)
15
Sequelae of cerebrovascular disease
33,484 (1·3%)

15
Dystonia
10,778 (1·2%)
16
Liver and bile duct malignancy
31,249 (1·2%)

16
Chronic hepatitis
10,757 (1·2%)
17
Acute appendicitis
31,143 (1·2%)

17
Cholelithiasis
10,651 (1·2%)
18
Other headache syndromes
30,773 (1·2%)

18
Liver fibrosis or cirrhosis
10,515 (1·2%)
19
Angina pectoris
26,445
(1%)

19
Age-related cataract
10,374 (1·2%)
20
Alcohol-related disorders
25,442
(1%)

20
Other brain disorders
10,211 (1·2%)

COVID-19, corona virus disease 2019.


Electronic Supplementary Material Table E5. Length of hospital stay in the study population and defined subgroups.

Length of Stay
p-value
Sex

<0·001*
females
7 (6-8)

males
7 (6-9)

Region of residencea

<0·001*
East
7 (7-9)

North
7 (6-9)

Centre
7 (6-9)

South
7 (6-9)

West
7 (7-9)

Ulaanbaatar
7 (5-8)

Season of admission

<0·001*
winter
7 (6-9)

spring
7 (6-9)

summer
7 (6-9)

autumn
7 (6-8)

COVID-19 pandemic

<0·001*
before (2019-2020)
7 (6-9)

during (2021-2022)
7 (6-9)

after (2023)
7 (6-7)

Level of admission hospital

<0·001*
level I
7 (7-8)

level II
7 (6-9)

level III
7 (4-8)

Type of admission hospital

<0·001*
public
7 (6-9)

private
7 (5-8)

COVID-19, corona virus disease 2019.
*, significant difference between subgroups (Mann-Whitney U-rank sum test or ANOVA on ranks).
a, regions include the following aimags: East, Dornod, Sukhbataar and Khentii, North: Arkhangai, Bulgan, Orkhon, Khuvsgul, Selenge and Darkhna-Uul, Centre: Dornogobi, Tuv and Uvurkhangai, South: Bayankhongor, Umnugobi, Gobisumber and Dundgobi, West: Bayan-Ulgii, Gobi-Altai, Zavkhan, Uvs and Khovd, Ulaanbaatar: capital city of Ulaanbaatar.


Electronic Supplementary Material Table E6. All-cause crude hospital mortality rates in defined subgroups.

Survivors
Non-Survivors
Mortality
p-value

n
n
%

Sex


<0·001*
females
2,162,223
9,137
0·42%

males
1,264,177
13,546
1·1%

Region of residencea


<0·001*
East
237,563
1,638
0·68%

North
681,590
3,969
0·58%

Centre
288,649
2,053
0·71%

South
243,466
1,428
0·58%

West
396,480
1,397
0·35%

Ulaanbaatar
1,456,657
11,834
0·81%

Season of admission


<0·001*
winter
800,260
5,196
0·65%

spring
881,298
5,237
0·59%

summer
821,773
5,762
0·7%

autumn
923,069
6,488
0·7%

COVID-19 pandemic


<0·001*
before (2019-2020)
1,256,118
7,453
0·59%

during (2021-2022)
1,424,698
10,517
0·73%

after (2023)
745,584
4,713
0·63%

Level of admission hospital


<0·001*
level I
568,454
2,313
0·41%

level II
2,290,857
11,387
0·49%

level III
565,562
8,976
1·56%

Type of admission hospital


<0·001*
public
2,542,036
21,055
0·61%

private
884,316
1,628
0·05%


COVID-19, corona virus disease 2019.
*, significant difference between subgroups (Chi-square test).
a, regions include the following aimags: East, Dornod, Sukhbataar and Khentii, North: Arkhangai, Bulgan, Orkhon, Khuvsgul, Selenge and Darkhna-Uul, Centre: Dornogobi, Tuv and Uvurkhangai, South: Bayankhongor, Umnugobi, Gobisumber and Dundgobi, West: Bayan-Ulgii, Gobi-Altai, Zavkhan, Uvs and Khovd, Ulaanbaatar: capital city of Ulaanbaatar.


Electronic Supplementary Material Figure E1. Map of Mongolia indicating the six regions of residence as applied in this study.

Electronic Supplementary Material Figure E2. Study flow diagram.


Electronic Supplementary Material E3. Missingness map.


Electronic Supplementary Material Figure E4. Absolute number of hospital admissions and age distribution among male and female study patients.


Electronic Supplementary Material Figure E5. Histogram of the length of hospital stays in the study population.

For illustrative reasons the length of hospital stay in days was truncated at day 14. Two percent of cases included in this analysis had a hospital length of stay >14 days.
